# Supplementary material for: Establishment, Genetic Diversity, and Habitat Suitability of Aedes albopictus Populations from Ecuador
Source: Insects. 2022 Mar 19;13(3):305. doi: 10.3390/insects13030305 (PMC8950245; doi:10.3390/insects13030305)
Supplement: Supplementary file 1 [file insects-13-00305-s001.zip]

Archive with 1 entries (1 files):
- insects-1614802-supplementary.pdf
